# Supplementary material for: Acceptors and Effectors Alter Substrate Inhibition Kinetics of a Plant Glucosyltransferase NbUGT72AY1 and Its Mutants
Source: Int J Mol Sci. 2023 May 31;24(11):9542. doi: 10.3390/ijms24119542 (PMC10253357; doi:10.3390/ijms24119542)
Supplement: Supplementary file 1 [file ijms-24-09542-s001.zip]

Archive with 2 entries (2 files):
- Supplementary Material Figures S1-S5.pdf
- Supplementary Material Table S1.pdf
